# Supplementary material for: Analysis of Hop Stunt Viroid Diversity in Grapevine (Vitis vinifera L.) in Slovakia: Coexistence of Two Particular Genetic Groups
Source: Pathogens. 2023 Jan 28;12(2):205. doi: 10.3390/pathogens12020205 (PMC9965860; doi:10.3390/pathogens12020205)
Supplement: Supplementary file 1 [file pathogens-12-00205-s001.zip]

Archive with 2 entries (2 files):
- Supplementary Figure S2_Alaxin_rev1.pptx
- Supplementary_Figure_S1_Alaxin_rev1.pptx
